# Supplementary material for: Structural Insights into the Intrinsically Disordered GPCR C-Terminal Region, Major Actor in Arrestin-GPCR Interaction
Source: Biomolecules. 2022 Apr 21;12(5):617. doi: 10.3390/biom12050617 (PMC9138321; doi:10.3390/biom12050617)
Supplement: Supplementary file 1 [file biomolecules-12-00617-s001.zip]

Archive with 1 entries (1 files):
- biomolecules-1614788-supplementary.pdf
